# Supplementary material for: The effect of simulation-based training on problem-solving skills, critical thinking skills, and self-efficacy among nursing students in Vietnam: a before-and-after study
Source: J Educ Eval Health Prof. 2024 Sep 23;21:24. doi: 10.3352/jeehp.2024.21.24 (PMC11480641; doi:10.3352/jeehp.2024.21.24)
Supplement: Supplementary file 1 [file jeehp-21-24-dataset1.xls]

## Sheet: PRE-DATA SIMULATION
ID	Age	Gender	Residence	B1	B2	B3	B4	B5	B6	B7	B8	B9	B10	B11	B12	B13	B14	B15	B16	B17	B18	B19	B20	B21	B22	B23	B24	B25	B26	B27	B28	B29	B30	B31	B32	B33	B34	C1	C2	C3	C4	C5	C6	C7	C8	C9	C10	C11	C12
1	21	1	4	3	4	4	4	4	3	3	3	4	4	4	4	4	4	3	2	4	4	4	4	4	4	4	4	2	4	4	4	4	4	4	4	4	4	5	4	5	5	5	5	4	4	5	5	5	5
2	20	1	2	4	4	3	4	3	4	4	3	4	4	4	4	3	3	3	4	3	3	3	4	4	4	4	3	3	3	3	3	3	3	3	4	4	4	5	5	6	5	4	5	4	5	4	5	4	4
3	20	1	2	4	4	3	4	4	4	4	3	3	4	5	4	4	4	2	2	3	4	5	4	3	2	2	3	3	4	3	4	4	4	3	4	4	4	5	5	3	5	5	5	4	5	4	6	5	2
4	20	1	2	4	3	3	4	3	3	5	4	3	4	3	3	3	3	4	4	3	3	3	3	3	4	3	3	4	3	4	3	3	3	4	3	4	3	4	5	5	6	4	5	4	4	4	5	4	4
5	20	1	3	4	4	4	4	4	3	4	3	4	4	4	4	4	4	3	2	3	3	3	3	4	4	4	4	4	4	4	4	4	4	4	2	4	4	4	4	5	5	5	5	3	5	5	5	5	3
6	21	1	2	4	3	3	3	3	3	4	4	4	4	1	4	5	4	1	1	4	4	3	3	3	3	3	3	3	3	3	3	3	3	2	3	3	3	6	6	5	5	6	6	5	5	5	5	5	4
7	21	1	4	3	3	3	3	3	3	3	3	3	3	3	3	3	3	3	3	3	3	2	2	3	3	3	3	3	4	3	2	3	2	3	2	3	3	3	3	3	3	3	3	3	4	4	4	3	3
8	21	1	2	4	3	4	4	4	5	4	4	3	4	3	4	4	3	3	4	3	3	3	4	3	3	4	4	3	3	4	3	4	3	3	3	3	4	4	5	5	4	4	5	4	4	4	4	3	3
9	20	1	2	3	3	3	3	3	3	3	3	3	3	3	3	3	3	3	3	3	3	3	3	3	3	3	3	3	3	3	3	3	3	3	3	3	3	4	4	4	4	4	4	4	4	4	4	4	4
10	19	1	4	5	4	4	5	3	4	4	3	3	5	3	4	5	4	4	3	3	5	4	3	5	4	4	5	5	3	3	4	4	5	4	4	5	4	5	6	4	5	5	6	4	4	5	5	6	6
11	20	1	2	5	4	4	5	4	3	4	4	4	4	4	3	4	3	4	2	4	3	4	4	3	4	4	4	4	4	3	4	3	3	3	3	4	4	4	4	5	4	4	4	4	5	4	4	4	3
12	19	1	2	4	5	4	5	4	4	4	3	3	5	5	4	4	4	2	1	4	4	3	4	2	4	4	3	4	4	4	4	5	4	4	4	4	4	5	2	2	4	4	5	4	5	4	5	4	1
13	20	1	2	4	3	3	3	4	4	4	4	3	4	4	4	4	4	3	3	3	4	3	4	3	4	4	4	4	4	4	4	4	4	4	4	4	4	4	4	4	5	4	5	4	4	5	4	5	3
14	20	1	2	3	3	3	3	3	3	3	3	3	3	3	3	3	3	3	3	3	3	3	3	3	3	3	3	3	3	3	3	3	3	3	3	3	3	3	3	3	3	3	4	3	3	3	3	3	3
15	20	1	2	4	4	3	4	4	3	5	3	3	4	3	4	3	4	3	4	4	4	4	4	2	4	4	3	2	4	4	4	4	3	3	3	4	4	5	4	5	5	5	5	5	5	5	5	5	4
16	20	1	2	4	4	3	4	4	4	3	3	3	4	4	3	4	3	3	3	4	3	4	4	3	3	3	3	4	4	3	4	4	3	4	3	4	4	4	4	3	5	4	5	3	3	3	4	4	2
17	20	1	2	3	3	3	3	4	4	4	4	4	4	4	3	4	4	2	2	4	4	2	4	3	2	4	4	4	4	4	3	2	4	2	3	3	4	5	3	4	5	3	3	2	3	3	4	4	4
18	19	1	2	4	4	3	4	3	4	4	4	3	4	4	4	4	2	3	3	4	3	3	3	2	4	4	3	4	3	4	3	4	3	4	2	4	3	5	4	2	3	3	3	3	2	2	5	2	4
19	20	1	2	2	2	2	2	3	2	3	2	2	3	2	2	3	2	2	3	3	2	3	2	2	2	3	3	2	2	2	2	2	3	2	2	2	2	3	3	3	3	3	3	3	3	3	3	3	3
20	20	0	2	4	4	3	3	4	4	4	3	3	4	4	3	5	1	4	5	5	5	4	3	4	4	3	4	4	3	3	4	4	5	3	1	1	1	5	5	5	5	5	5	5	5	5	5	5	4
21	20	1	2	4	3	3	3	2	2	4	3	3	4	3	4	4	4	4	3	3	4	3	4	4	3	4	4	2	3	4	4	3	2	4	2	3	4	4	3	4	4	5	5	3	4	5	5	4	2
22	20	1	2	5	4	4	4	4	4	4	4	4	4	4	4	4	4	2	2	4	4	2	4	2	3	3	3	4	4	4	4	4	4	4	4	4	4	5	3	3	5	3	5	3	3	2	5	4	2
23	20	1	2	5	5	4	5	5	5	4	4	4	4	5	5	4	3	2	1	5	5	5	5	5	5	4	4	4	5	4	4	5	4	5	5	5	4	5	5	5	5	5	5	5	5	5	5	6	1
24	20	1	2	3	3	3	4	4	4	4	4	4	4	4	3	3	3	4		4	5	2	3	2	3	3	4	4	3	4	4	4	3	4	4	3	4	4	3	3	2	2	4	3	4	3	4	3	4
25	19	1	3	3	3	4	3	3	3	3	2	2	2	2	4	3	1	2	2	2	2	4	2	3	4	3	3	3	2	2	4	3	2	2	2	2	3	4	3	4	2	4	4	4	4	4	3	2	4
26	20	1	2	3	3	2	3	2	2	4	3	3	3	2	3	4	3	3	3	3	3	3	3	3	3	3	3	3	3	3	3	3	3	3	3	3	3	4	3	3	4	4	4	4	3	4	4	4	4
27	20	1	2	4	4	3	4	3	4	4	4	4	3	3	4	4	2	3	3	4	3	3	3	2	4	4	3	4	3	4	3	4	3	4	2	4	3	5	4	2	3	3	3	3	2	2	5	2	4
28	21	1	2	4	4	3	5	4	5	4	3	4	4	5	4	4	3	2	2	3	3	3	3	2	4	4	4	4	4	3	3	4	3	4	2	5	3	4	4	3	5	5	6	3	4	2	5	3	1
29	20	1	2	3	3	3	3	3	3	3	3	4	4	3	3	4	3	3	4	3	3	4	3	3	4	4	3	3	3	4	4	3	4	3	4	3	3	4	4	4	4	4	4	4	5	5	5	4	2
30	20	1	4	4	3	3	3	1	4	2	3	4	3	2	1	3	3	4	3	3	3	3	2	4	4	3	1	5	4	3	3	3	3	2	3	4	2	2	1	5	1	5	4	1	1	4	4	6	4
31	20	1	2	4	3	3	3	3	3	3	3	3	3	3	3	3	3	3	3	3	3	3	3	3	3	3	3	3	3	3	3	3	3	3	3	3	3	4	4	4	4	4	4	4	4	4	4	4	3
32	20	1	2	4	3	2	4	4	3	4	3	3	4	5	5	4	4	3	3	4	3	4	4	3	3	5	3	4	4	4	3	3	4	5	4	5	4	4	5	5	5	5	5	4	4	3	4	4	3
33	20	1	2	4	3	4	3	4	3	4	3	3	4	5	5	3	4	3	3	3	3	3	4	3	3	4	4	3	3	4	3	4	4	3	3	4	4	5	4	5	5	3	4	4	4	4	4	3	3
34	20	1	2	5	4	4	5	4	3	5	5	5	5	5	4	3	4	3	4	5	5	4	5	3	4	4	4	4	4	4	5	5	4	4	4	5	5	4	4	5	5	6	6	5	5	6	5	4	5
35	20	1	2	4	3	2	5	4	5	5	3	3	4	4	4	4	3	2	3	4	2	1	3	3	4	4	4	4	4	4	3	2	2	3	3	3	5	4	3	5	4	2	5	3	3	5	4	3	3
36	20	1	2	3	3	3	4	3	3	3	2	2	2	3	3	3	2	2	2	3	3	2	2	2	3	3	3	2	3	2	3	2	3	2	2	3	3	4	3	3	4	4	4	2	2	3	2	3	3
37	20	1	2	3	3	3	4	3	4	4	3	4	4	4	4	4	4	3	3	3	4	4	4	3	4	4	4	4	4	4	4	4	3	4	4	4	4	4	5	5	5	4	5	4	4	4	5	4	1
38	19	1	2	3	4	3	4	4	3	2	3	2	3	2	4	4	3	2	1	4	3	3	4	3	2	3	2	4	3	3	3	4	3	2	3	3	4	5	4	5	4	6	6	2	4	5	3	6	5
39	20	1	2	4	4	3	4	4	4	3	4	4	4	4	3	4	3	2	3	5	3	3	4	3	4	4	4	5	4	4	4	3	4	4	3	4	4	4	4	5	3	4	5	4	4	4	5	4	5
40	19	1	3	4	4	4	5	5	5	5	4	4	5	4	4	4	4	4	4	4	4	3	4	4	4	4	4	4	5	4	4	4	4	4	4	4	4	5	5	5	5	5	5	5	5	5	5	5	5
41	20	1	2	4	4	3	4	3	4	4	4	4	4	4	4	4	4	3	3	3	3	3	3	3	3	3	3	4	4	4	3	3	3	3	3	3	3	4	3	3	3	3	4	3	3	4	3	4	2
42	20	0	2	3	4	4	4	3	3	4	4	4	5	5	4	4	3	3	3	4	4	3	4	3	3	3	4	4	3	4	4	4	3	4	4	3	3	5	4	4	5	5	5	4	5	4	5	5	4
43	21	1	2	4	4	3	4	4	4	3	4	4	4	4	3	4	3	2	3	4	3	3	4	3	4	4	4	5	4	4	3	3	4	4	3	5	4	4	4	5	3	4	5	4	4	4	5	4	5
44	20	1	2	3	3	3	4	3	4	4	4	3	4	4	3	3	3	3	4	3	3	3	3	4	4	4	3	4	3	3	3	4	3	4	3	3	3	5	4	4	4	5	4	4	5	5	4	5	5
45	20	1	2	3	3	3	3	3	3	5	3	3	5	3	3	5	3	3	3	5	3	3	3	3	3	3	3	3	3	3	3	3	3	3	3	3	3	4	4	4	3	4	4	4	4	4	4	4	3
46	20	1	2	4	4	4	4	3	3	3	3	3	4	4	4	4	3	3	2	2	3	4	2	2	2	2	3	4	4	4	2	2	4	4	2	3	3	4	4	5	6	5	5	4	4	5	5	4	3
47	19	1	2	3	3	4	4	4	5	5	4	4	5	5	5	4	4	3	3	4	2	4	3	3	4	3	4	4	3	4	4	5	4	3	4	5	5	5	4	5	5	4	3	2	3	4	5	4	2
48	21	1	2	3	3	4	4	3	5	4	4	4	4	4	4	4	4	4	4	4	4	4	4	4		3	4	4	3	4	3	3	3	3	3	4	4	5	4	5	5	5	5	3	3	3	4	4	3
49	19	1	2	5	4	4	5	5	5	4	4	3	4	4	3	4	3	3	3	5	4	3	4	4	4	3	3	5	4	4	4	3	3	4	4	5	5	5	4	5	6	6	6	5	5	6	6	6	5
50	20	1	2	4	3	4	4	5	5	4	4	4	5	5	4	4	4	3	3	5	4	4	4	3	5	3	4	3	3	4	3	4	4	4	3	4	5	5	4	3	4	4	5	3	3	4	4	4	2
51	20	1	2	4	4	3	5	3	4	4	4	3	4	5	4	3	3	3	3	3	4	3	4	2	3	3	4	4	4	3	3	4	5	3	3	4	4	4	4	4	5	4	4	4	4	5	5	4	5
52	21	1	2	4	3	3	3	4	4	3	4	4	3	4	4	4	3	4	4	4	4	3	4	3	3	3	4	4	3	4	3	3	4	4	4	3	4	5	4	4	4	5	5	4	5	4	5	4	5
53	20	1	2	4	5	5	4	3	5	4	5	3	5	4	5	3	4	5	3	3	4	3	5	3	1	4		5	3	4	4	5	3	4	3	4	4	3	4	6	4	5	6	3	1	4	5	6	3
54	20	1	2	5	5	4	5	5	5	4	4	4	4	4	5	5	4	3	2	1	5	4	2	4	3	5	3	4	5	3	4	5	4	4	5	4	4	5	6	6	6	6	6	5	5	6	5	5	5
55	20	1	2	4	3	2	3	3	3	4	2	2	3	3	2	3	2	3	2	2	3	2	3	3	3	4	3	4	4	4	3	3	4	3	4	4	4	5	4	6	5	5	5	5	4	5	4	5	2
56	20	0	2	4	4	3	4	3	3	4	4	4	4	3	3	2	4	1	3	3	4	3	3	3	3	3	3	3	3	3	3	2	4	4	4	4	4	4	5	5	4	3	5	4	3	5	5	5	6
57	21	1	2	3	2	2	1	3	3	3	3	4	3	2	5	3	2	4	5	3	3	4	3	4	4	2	3	3	3	3	3	2	2	3	3	4	4	5	5	4	5	5	6	4	5	3	4	4	5
58	20	1	2	3	3	3	4	3	4	4	3	4	4	3	4	4	3	2	3	4	4	3	4	2	4	4	4	4	3	4	3	4	3	3	3	4	4	4	4	5	5	4	5	5	5	5	5	5	5
59	20	1	2	3	3	3	3	4	4	4	3	4	4	4	4	4	4	3	3	4	4	4	4	4	4	4	2	4	4	4	4	4	5	4	3	5	4	5	5	5	5	5	4	4	6	3	5	2	1
60	20	0	2	2	3	3	3	3	4	4	3	4	4	3	3	3	4	3	4	3	3	3	3	4	4	4	3	4	4	3	4	3	3	4	3	3	4	3	4	3	3	4	4	3	4	4	4	3	4
61	20	0	3	3	3	3	3	3	3	3	2	3	3	3	3	3	3	3	3	3	3	2	3	3		2	4	5	5	4	4	2	2	1	1	2	4	5	5	5	5	5	5	5	5	5	4	4	3
62	20	1	2	3	4	3	4	4	3	4	4	4	4	4	4	4	3	3	3	4	4	3	4	3	4	3	4	4	4	3	3	3	4	4	3	4	4	5	4	4	4	4	4	4	4	4	4	4	4
63	20	1	2	3	3	3	3	4	4	4	4	4	4	4	4	4	3	4	3	4	3	4	4	4	4	4	3	4	5	5	3	4	4	5	5	4	5	3	4	4	5	4	4	4	4	5	4	4	5
64	20	1	2	3	3	2	3	4	4	4	2	3	3	4	3	4	4	3	2	4	2	2	4	3	2	4	4	4	4	3	3	2	3	2	2	4	2	5	3	4	5	3	4	2	3	3	4	4	5
65	19	1	3	5	5	4	5	5	5	5	5	4	5	5	5	5	5	5	3	4	5	3	5	5	5	4	4	4	5	5	5	5	5	5	5	5	5	5	5	5	5	4	4	5	5	5	5	2	5
66	20	1	2	4	3	3	3	3	3	3	3	3	3	3	3	3	3	3	3	3	3	3	3	3	3	3	3	3	3	3	3	3	3	3	3	3	3	3	3	3	3	3	3	3	3	3	3	3	3
67	19	1	2	3	3	2	3	2	2	4	3	4	4	4	4	4	3	3	3	3	2	4	3	2	4	4	4	4	3	3	3	3	4	4	2	4	3	5	4	5	5	4	4	4	3	5	4	4	3
68	20	1	2	4	3	3	3	3	3	3	4	4	4	4	4	4	3	3	1	4	4	2	4	1	4	4	1	3	3	4	4	4	4	4	4	4	4	5	5	4	5	5	5	4	4	2	4	5	2
69	19	1	2	3	2	3	3	3	4	4	3	4	3	3	3	4	2	2	2	3	3	4	4	2	4	4	4	4	3	4	3	3	4	4	3	3	3	4	3	4	4	3	3	3	4	3	4	5	3
70	20	1	2	2	5	3	4	4	4	2	3	4	2	4	3	4	3	3	4	2	3	2	3	3	3	2	4	4	3	2	2	3	2	4	3	2	4	2	4	3	5	3	4	2	3	5	5	4	2
71	20	0	3	5	3	5	5	5	5	5	5	5	5	5	5	5	3	3	0	5	5	5	3	1	5	5	5	5	3	5	5	5	5	3	2	4	5	4	4	5	5	5	5	5	4	5	5	6	2
72	20	1	4	5	5	2	5	5	5	5	3	2	5	5	3	5	5	2	5	5	5	5	5	4	5	5	5	5	5	3	3	5	5	3	5	5	5	4	4	5	5	3	4	6	6	6	6	6	3
73	20	1	2	3	3	3	4	4	4	4	4	3	3	4	4	4	3	4	3	3	3	3	3	3	3	3	4	4	4	3	3	3	4	3	4	4	4	4	3	4	4	3	4	4	3	4	4	4	4
74	20	1	2	4	4	3	4	5	5	4	4	4	5	4	3	5	5	3	3	5	4	2	3	2	4	4	3	3	3		4	3	4	4	5	4	5	5	4	3	5	4	4	5	4	4	4	5	5
75	20	1	2	3	3	3	3	4	4	4	4	4	4	3	4	4	4	2	3	4	3	3	4	3	4	3	4	3	3	3	4	4	3	4	3	4	4	4	4	3	4	5	5	4	4	4	4	5	2
76	20	1	2	4	3	4	4	3	3	2	3	4	4	3	4	4	4	3	2	4	3	3	4	3	3	4	3	4	3	3	2	4	4	4	3	4	4	3	5	4	3	5	5	4	5	4	5	4	2
77	20	1	2	3	3	3	4	4	4	4	4	3	3	4	4	4	3	4	3	4	4	4	4	4	4	4	4	4	4	4	4	4	4	4	4	5	4	5	5	5	5	5	5	5	6	5	6	6	1
78	20	1	2	4	4	5	4	5	5	5	5	4	5	5	4	5	4	3	3	4	4	3	4	2	4	3	3	4	4	3	4	4	4	4	2	4	4	5	4	4	4	6	6	5	4	3	6	4	1
79	22	1	2	4	3	2	3	3	3	3	4	3	4	4	4	4	3	4	2	4	3	3	3	3	2	2	2	2	2	2	4	4	4	5	4	4	2	2	5	5	5	5	3	3	5	5	5	6	2
80	21	1	2	5	5	3	4	4	3	5	4	5	4	2	5	3	2	2	1	2	2	1	3	1	2	5	2	5	5	5	5	4	5	5	4	5	5	5	4	6	6	3	6	3	4	5	6	5	1
81	20	0	2	5	4	4	5	5	4	4	4	5	5	3	4	5	3	2	1	4	4	5	5	3	4	3	3	4	3	4	3	5	5	4	3	4	4	5	5	2	2	5	5	5	5	1	4	5	1
82	20	1	2	3	2	2	4	4	4	4	3	3	4	4	4	4	3	3	4	4	2	5	3	2	2	4	4	4	5	3	3	4	4	3	3	5	4	4	5	5	5	4	5	5	5	4	4	5	1
83	20	1	3	3	5	4	4	4	3	5	5	5	5	5	4	5	3	4	3	5	3	5	3	3	4	3	3	3	3	4	4	3	3	3	5	5	4	4	5	6	5	5	4	6	6	4	4	5	4
84	20	1	2	3	2	2	2	2	4	3	4	4	4	3	2	2	2	3	3	3	3	3	3	3	3	3	3	3	3	3	3	3	3	4	3	4	4	4	4	5	2	3	3	3	3	4	4	4	5
85	20	1	2	5	5	5	5	5	5	5	5	5	5	5	5	5	5	3	4	5	5	3	5	2	3	3	4	4	4	5	4	4	5	5	5	5	5	5	4	5	4	4	5	5	5	5	5	5	3
86	20	1	2	3	3	3	3	2	2	4	3	3	3	2	3	3	2	3	2	3	3	3	2	3	3	3	3	2	4	3	2	3	3	3	2	3	3	4	4	4	4	5	5	4	4	5	4	4	5
87	21	1	2	3	4	4	4	4	3	4	3	3	4	4	4	4	3	3	3	4	4	3	4	4	3	4	4	4	4	4	3	3	3	4	4	4	3	4	5	5	4	5	4	5	5	5	5	5	5
88	20	1	2	4	3	3	3	5	5	3	3	4	3	4	4	2	3	2	5	3	4	4	3	4	2	3	4	3	4	3	3	4	4	3	4	3	4	5	2	3	4	3	5	2	2	5	2	2	4
89	20	1	3	3	3	4	5	4	4	4	5	4	5	5	5	5	5	2	4	5	4	3	3	2	5	4	4	4	4	3	3	3	4	5	4	5	5	5	5	4	4	5	5	5	4	5	5	5	5
90	20	1	2	4	3	4	4	4	3	5	4	3	4	4	4	3	3	2	2	3	4	4	4	3	3	4	2	3	2	3	3	3	4	4	3	3	4	4	3	4	5	4	4	3	3	4	4	4	2
91	20	1	2	3	3	2	3	3	4	4	4	3	3	3	3	4	3	4	3	4	3	2	4	3	2	3	4	4	4	3	3	2	3	2	2	4	2	5	3	4	5	4	4	2	3	3	4	4	4
92	20	1	4	3	3	4	4	4	4	3	4	4	4	4	4	4	4	3	3	4	4	3	5	1	1	3	2	5	5	5	5	5	5	5	5	5	5	1	1	3	3	4	1	1	1	2	1	1	2
93	20	1	4	4	4	4	3	4	4	4	3	3	3	4	4	4	4	3	4	4	4	4	4	4	4	4	4	4	4	4	4	4	4	4	4	4	4	4	4	4	5	5	5	5	5	5	5	5	5
94	20	0	2	3	3	3	3	2	4	4	2	3	4	4	4	3	3	3	3	3	3	3	3	3	3	3	4	3	3	3	3	3	4	2	2	3	4	4	3	4	4	4	4	4	4	4	4	3	3
95	20	1	2	5	3	4	5	4	5	5	3	5	5	5	3	4	4	3	4	5	3	3	4	2	3	4	5	4	4	5	3	5	4	3	3	4	4	5	4	6	6	3	5	2	3	4	4	6	1
96	20	1	2	4	4	4	4	4	4	4	4	4	4	4	4	4	4	4	4	4	4	1	4	1	3	2		1	2	2	4	2	3	4	3	3	4	1	2	3	4	5	6	6	5	4	3	2	3
97	20	1	2	4	4	4	4	4	4	4	4	4	4	3		4	3	3	4	4	4	4	4	4	4	3	4	4	4	4	4	3	3	3	3	3	3	4	3	4	3	3	3	3	3	4	4	4	3
98	21	1	2	3	4	4	4	3	4	4	3	2	4	3	2	3	4	3	3	4	3	3	2	4	4	5	5	5	3	3	3	4	4	5	3	4	4	3	3	3	2	3	6	2	3	4	5	3	3
99	20	1	2	4	5	5	4	5	5	4	5	5	5	5	5	4	4	3	3	5	4	4	4	4	5	5	4	5	5	5	5	5	5	4	4	5	4	5	5	4	5	5	6	5	5	5	5	4	3
100	20	0	3	4	4	4	4	4	3	4	4	4	4	3	3	4	4	3	3	4	3	3	4	3	4	3	3	4	4	4	3	3	5	3	2	4	4	5	5	5	4	4	6	4	4	4	5	4	4
101	20	1	2	5	4	4	5	4	5	4	4	3	3	5	4	5	5	3	3	4	2	5	4	1	4	3	3	5	3	3	3	4	5	5	4	5	5	5	4	4	4	3	3	3	4	4	4	4	1
102	20	1	2	3	3	3	3	3	3	3	3	3	3	3	3	4	3	2	3	4	4	2	3	2	3	4	4	3	3	2	3	4	3	3	3	4	3	4	5	4	3	5	5	3	3	4	5	3	4
103	20	1	2	4	4	4	5	4	5	4	3	3	4	4	3	3	3	3	4	4	3	3	3	3	4	4	3	4	3	4	3	3	3	4	3	4	4	3	3	4	4	3	4	3	4	3	3	4	4
104	20	1	2	4	3	3	3	2	3	3	2	2	3	3	3	3	2	2	2	3	3	4	3	3	2	3	3	3	3	2	2	3	3	3	2	3	2	3	3	4	4	4	4	4	4	4	4	4	3
105	20	1	2	3	3	2	3	3	4	4	4	3	3	3	4	3	4	3	2	4	2	2	4	3	2	4	4	4	4	3	3	2	3	2	2	4	2	5	3	4	5	3	3	2	3	3	4	4	4
106	20	1	3	4	3	3	4	3	3	4	2	3	4	5	5	3	3	3	4	4	5	4	5	2	4	4	2	2	3	4	4	3	4	3	4	5	5	4	3	4	2	4	4	3	5	4	4	3	2
107	20	1	2	3	2	3	3	4	4	4	3	3	3	3	3	4	4	2	3	4	3	3	4	3	4	4	3	4	4	4	4	4	4	3	3	4	4	4	4	4	4	4	4	3	4	4	4	4	3
108	20	1	2	3	3	4	4	5	5	5	4	4	4	4	4	5	4	3	4	5	5	4	4	4	5	3	3	3	3	4	4	4	5	3	3	4	4	5	5	4	4	6	6	5	5	4	4	5	2
109	22	1	4	3	3	4	4	5	5	5	4	4	4	3	5	4	3	4	4	3	4	4	3	4	5	4	4	5	3	5	3	3	3	4	4	3	4	5	3	5	4	4	4	5	5	4	4	4	2
110	20	1	2	4	3	3	4	4	4	4	4	4	4	4	4	4	3	3	1	3	4	4	4	3	4	3	3	3	3	4	3	4	4	3	3	4	4	5	4	5	5	5	5	5	5	5	5	4	4
111	20	1	2	4	3	3	4	3	3	4	2	3	4	5	5	3	3	3	4	4	5	4	5	2	4	4	2	2	3	4	4	3	4	3	4	5	5	4	3	4	2	4	4	3	5	4	4	3	2
112	20	1	3	4	4	3	4	4	5	3	2	2	3	4	4	3	3	3	2	4	3	3	3	4	4	4	4	4	4	4	4	4	3	4	3	4	4	4	3	5	4	3	4	2	2	6	6	4	2
113	20	1	2	4	3	4	3	4	4	4	4	5	4	3	3	2		2	3	4	4	4	5	4	4	4	5	4	5	4	4	4	3	4	4	3	4	3	4	5	5	5	5	3	3	4	5	5	3
114	20	1	3	4	4	4	5	5	5	5	4	4	5	4	4	4	4	4	4	4	4	3	4	4	4	4	4	4	5	4	4	4	4	4	4	4	4	5	5	5	5	5	5	5	5	5	5	5	5
115	20	1	2	5	5	5	5	5	5	4	4	3	4	3	3	5	4	3	3	3	3	4	4	3	5	3	4	4	4	4	3	4	4	4	3	3	4	4	5	4	4	5	5	5	5	5	5	4	4
116	20	0	2	4	3	3	4	3	4	4	3	3	3	4	3	4	3	1	3	4	4	2	3	2	3	3	4	4	3	3	4	3	3	2	3	3	4	5	4	5	5	5	5	5	4	4	4	5	5
117	20	1	2	3	4	4	4	4	3	4	4	3	3	4	3	3	3	4	3	3	3	3	3	4	3	4	3	3	3	4	3	2	4	4	3	3	3	3	4	5	3	3	3	3	4	5	5	4	4
118	20	1	2	2	2	2	2	2	3	3	3	3	3	1	1	1	1	1	4	4	4	5	5	2	2	2	3	2	4	5	3	1	1	1	2	3	4	3	3	3	5	5	5	4	4	4	5	5	4
119	21	1	2	5	3	3	4	3	4	4	3	3	3	3	3	3	4	2	5	4	4	5	5	2	2	4	2	2	3	4	4	3	4	3	4	5	5	4	3	4	2	4	4	3	5	4	4	3	2
120	20	1	2	4	3	3	4	3	4	4	3	3	3	5	4	3	4	2	3	3	3	2	3	2	5	3	3	4	4	3	3	4	4	4	3	4	4	5	4	6	5	5	5	5	5	4	4	4	5
121	20	0	2	4	4	3	5	4	4	3	3	2	4	5	4	4	3	3	5	4	4	2	4	2	4	3	4	4	4	5	4	4	3	3	4	4	4	5	4	5	5	4	4	3	4	3	4	5	2
122	20	1	2	3	3	4	4	4	3	4	4	3	4	3	4	3	3	3	4	3	3	3	4	3	4	4	3	3	3	4	4	3	3	4	3	3	3	3	4	3	2	5	4	5	4	5	5	4	3
123	19	1	2	4	3	3	4	5	3	4	4	3	3	3	5	3	2	1	1	2	2	4	3	3	3	2	2	4	4	3	3	5	3	4	4	5	5	5	5	6	4	4	6	4	5	5	5	4	5
124	20	1	2	4	3	4	4	3	2	3	3	4	4	4	3	3	5	3	2	3	4	5	4	3	3	5	5	3	5	4	3	2	3	4	3	3	3	2	4	3	4	3	3	2	3	4	3	4	3
125	19	1	2	4	3	3	4	4	4	4	3	3	4	5	3	4	3	3	2	3	3	4	3	3	4	4	4	4	4	4	4	4	4	4	4	4	4	5	5	5	5	5	5	5	5	5	5	5	5
126	20	1	2	4	4	3	4	4	4	4	4	4	4	4	4	4	4	4	3	4	4	4	4	4	4	4	4	4	3	4	4	4	4	3	4	4	4	4	4	5	4	5	5	4	5	4	5	5	5
127	20	1	2	3	3	3	4	4	4	4	4	4	4	4	4	4	4	4	4	3	4	4	3	3	3	3	3	3	3	3	3	3	3	3	3	3	3	5	5	5	5	5	5	3	4	4	3	4	4
128	20	1	2	3	4	3	4	5	5	4	4	4	4	3	4	4	3	2	2	3	4	4	4	2	3	4	4	5	5	4	3	3	3	3	3	4	5	5	3	5	4	4	4	4	4	4	5	5	5
129	20	0	2	3	3	3	3	3	3	3	4	4	4	4	4	4	4	4	4	3	3	3	4	3	4	4	3	4	5	4	3	4	5	4	4	4	4	4	4	4	4	5	5	3	4	5	6	5	5
130	20	1	2	4	3	4	4	4	3	4	3	3	4	4	4	4	4	3	3	3	3	3	4	3	3	4	3	3	4	3	3	4	4	3	3	4	4	3	4	5	4	5	5	4	4	4	5	5	5
131	20	1	3	4	4	3	4	5	4	4	4	3	4	4	4	4	4	3	3	4	4	3	4	3	4	3	3	4	4	3	4	3	3	3	4	4	4	3	3	4	3	3	2	2	3	5	5	4	2
132	20	1	2	4	4	4	5	5	5	4	4	5	4	4	4	4	4	4	4	4	4	3	4	4	4	4	4	4	5	4	4	4	4	4	4	4	4	5	5	5	5	5	5	5	5	5	5	5	5
133	20	1	2	4	3	4	4		4	2	5	5	5	4	4	5	2	2	1	5	2	2	4	2	5	5	3	3	5	4	2	5	5	4	3	5	5	5	4	4	6	5	6	3	5	4	6	4	6
134	20	1	2	4	3	3	2	2	2	1	3	4	3	2	2	3	2	2	4	3	2	2	2	4	4	3	2	4	3	3	4	3	4	3	4	4	4	4	4	5	5	5	4	5	5	5	4	5	4
135	19	1	2	4	3	3	3	3	4	3	3	4	4	4	4	4	3	3	2	4	3	3	4	3	3	3	3	3	3	4	3	3	3	4	2	4	3	2	2	3	4	4	5	3	2	5	5	3	5
136	20	1	3	3	3	3	3	3	3	4	3	3	4	3	5	3	5	1	1	5	5	3	4	4	3	5	1	4	1	3	4	4	5	5	3	5	3	5	4	6	5	5	4	5	4	1	6	6	6
137	20	1	2	3	4	4	2	4	4	4	4	4	3	5	5	5	4	5	3	4	4	4	4	5	4	4	4	4	5	5	5	4	5	4	5	4	5	5	6	4	5	6	5	6	5	5	5	5	6
138	20	1	2	3	3	3	3	3	4	5	3	1	5	3	3	4	4	3	3	3	2	4	3	3	2	3	3	3	4	4	3	4	4	3	3	4	5	5	5	5	5	5	5	4	4	4	4	4	3
139	20	1	3	4	3	3	4	4	4	4	4	4	4	4	4	4	4	4	3	4	4	3	3	4	4	2	3	4	4	4	4	4	3	3	3	3	3	4	4	5	5	5	5	4	4	4	4	4	5
140	20	1	4	3	2	3	4	4	4	4	3	4	3	5	5	4	4	2	3	4	4	3	4	3	4	3	3	3	4	4	2	4	4	4	2	4	4	4	3	4	5	4	4	4	3	5	2	3	2
141	19	1	3	4	3	3	5	4	5	5	4	4	3	4	4	5	4	3	1	4	2	4	3	4	4	4	5	5	4	4	4	4	5	3	3	4	4	6	4	5	2	3	6	4	4	3	5	4	2
142	20	1	2	4	4	3	4	3	4	4	3	3	4	4	4	4	3	3	3	4	4	3	4	3	4	3	3	3	3	3	4	4	4	3	3	3	3	4	3	4	5	5	5	5	4	5	5	4	5
143	20	1	2	3	4	4	5	4	4	3	4	3	4	4	5	3	4	2	3	4	4	3	4	3	4	4	4	5	4	4	4	5	4	4	4	4	4	4	4	4	5	5	6	5	5	4	5	5	3
144	19	1	2	4	4	3	3	3	4	3	2	2	3	3	4	4	3	3	2	4	3	2	3	2	3	3	2	3	3	3	3	4	4	3	2	3	4	5	4	6	4	5	5	5	4	5	5	4	2
145	20	1	2	3	3	2	3	4	4	4	3	3	5	3	2	2	2	5	4	5	4	3	3	4	4	3	2	3	4	4	4	3	4	3	2	5		4	2	5	5	5	4	3	2	5	5	3	5
146	20	1	2	3	3	3	3	4	2	4	2	4	4	4	4	4	3	3	2	4	4	3	3	4	4	4	4	4	4	3	2	2	4	4	2	4	4	4	2	3	4	4	4	3	4	4	3	4	3
147	20	1	2	4	3	3	4	5	2	4	4	3	3	5	3	5	3	1	1	5	2	4	4	4	5	5	3	4	5	3	3	5	4	4	3	5	5	5	5	6	4	4	6	4	4	4	5	4	2
148	20	1	3	3	4	3	3	2	4	4	3	3	4	3	3	4	3	2	3	4	4	4	3	2	4	3	3	3	4	4	3	4	3	3	3	4	4	4	4	5	4	5	5	4	4	5	5	5	2
149	19	1	2	2	3	2	3	4	4	4	2	4	3	3	3	3	4	3	4	3	3	4	2	2	2	4	4	4	3	4	3	2	3	2	2	2	2	5	2	5	2	2	5	2	2	2	5	5	2
150	20	1	2	3	4	3	3	2	4	4	3	3	2	3	3	4	4	3	4	4	4	4	3	2	4	3	3	3	4	4	3	4	3	3	3	4	4	4	4	5	4	5	5	4	4	4	5	4	2
151	20	1	2	4	3	2	3	4	5	5	3	3	4	5	4	4	4	3	3	4	3	3	3	3	3	4	3	5	2	3	2	3	3	3	2	3	4	4	3	4	4	4	5	3	4	5	5	5	2
152	20	1	2	4	3	3	3	3	3	4	4	2	5	3	4	3	4	3	3	5	3	4	3	1	3	3	2	2	3	2	3	3	3	2	2	3	4	5	3	4	4	3	4	5	5	5	5	5	5
153	20	1	2	3	3	3	4	4	4	4	4	4	4	4	4	4	4	4	4	4	4	4	4	4	4	4	4	4	4	4	4	4	4	4	4	4	4	5	5	5	5	5	5	5	5	5	5	5	2
154	19	1	3	4	4	5	5	5	5	4	4	5	5	4	4	4	4	2	3	4	3	4	4	3	3	4	4	5	4	4	3	3	4	4	4	4	4	4	3	6	4	2	6	1	3	4	5	4	2
155	20	1	2	4	2	2	3	4	3	3	3	3	4	3	3	4	3	4	3	4	2	3	4	4	4	3	3	3	4	3	3	4	2	2	2	3	4	3	2	5	4	4	4	2	2	3	5	5	3
156	20	1	4	4	3	3	3	3	4	4	4	4	3	3	4	3	3	3	3	3	3	3	3	3	3	4	3	3	3	3	3	3	4	4	3	3	3	4	4	4	4	5	5	4	4	5	4	4	4
157	19	1	2	3	3	3	4	3	4	4	2	2	4	4	4	4	2	4	2	2	2	3	2	3	4	2	2	4	2	2	2	2	2	2	1	4	2	5	2	5	2	2	5	2	2	2	2	2	3
158	20	1	3	4	4	3	4	3	4	4	4	3	4	4	4	4	3	2	3	3	3	4	3	3	3	4	4	4	4	4	4	4	4	3	3	4	4	5	4	5	4	5	5	4	5	3	5	4	5
159	20	1	3	3	3	3	4	4	4	4	4	4	4	3	3	4	4	3	3	3	3	4	4	2	3	3	3	3	4	4	4	4	3	4	3	4	3	5	4	5	5	5	5	6	5	5	5	6	6
160	20	1	2	4	4	4	5	5	5	4	4	5	4	4	4	4	4	4	4	4	4	3	4	4	4	4	4	4	4	4	4	4	4	3	4	4	4	5	5	5	5	5	5	5	5	5	5	5	5
161	20	0	2	4	4	4	4	5	5	5	4	4	4	3	4	4	3	4	3	3	3	3	4	3	4	3	4	3	3	4	4	4	3	4	4	5	4	5	5	5	4	4	4	4	4	3	4	5	3
162	19	1	2	3	3	4	4	4	4	4	3	3	4	3	3	3	3	3	2	3	3	3	3	3	3	3	3	3	3	4	4	4	4	4	3	4	4	3	3	5	3	4	5	4	3	4	4	5	3
163	20	1	2	4	3	4	3	3	3	4	4	4	4	3	3	3	3	3	4	4	4	4	4	4	4	4	5	5	4	5	3	3	3	3	3	3	3	6	5	5	6	5	5	4	4	4	5	4	4
164	20	1	2	3	4	3	3	2	4	4	3	3	4	3	3	4	3	2	3	4	4	4	3	2	4	3	3	3	4	4	3	4	3	3	3	4	4	3	3	4	3	4	4	4	4	5	5	5	2
165	21	1	2	4	3	3	4	4	4	4	4	4	4	3	3	4	4	3	3	3	3	4	4	3	4	4	4	4	5	5	5	5	4	5	4	5	4	5	4	5	5	5	5	6	5	5	5	6	6
166	19	1	3	4	4	4	4	4	5	5	5	4	5	4	5	4	5	4	5	5	5	4	4	4	4	4	4	5	5	5	5	4	4	5	5	5	4	5	5	5	6	6	6	5	5	5	6	6	3
167	20	1	2	4	3	3	2	2	2	1	3	4	3	2	2	4	2	2	4	3	2	2	2	4	4	2	2	4	3	3	4	3	4	3	4	4	4	5	4	4	6	5	6	3	5	4	6	4	6
168	19	1	2	4	3	3	4	4	4	3	3	4	4	5	3	4	3	3	2	3	4	4	4	2	4	4	4	4	4	4	4	4	4	4	4	4	4	5	4	4	4	4	4	4	4	4	5	4	5
169	20	1	2	3	3	4	4	4	4	4	3	4	5	5	5	5	4	2	4	3	4	5	5	4	3	3	4	3	4	4	4	5	5	4	4	4	5	4	4	5	3	5	4	3	4	4	5	5	6
170	21	1	2	4	3	3	3	3	4	4	4	2	2	3	4	4	4	3	1	3	3	3	3	2	2	4	4	4	4	3	3	3	4	4	4	4	5	3	3	3	4	5	5	4	4	4	4	4	4
171	20	1	2	3	3	3	4	4	4	4	4	4	4	3	3	3	4	3	3	4	3	4	4	3	4	3	4	3	4	3	3	4	3	3	3	3	3	5	5	4	4	5	5	3	3	4	4	4	3
172	20	1	4	4	4	4	4	4	4	4	3	4	4	4	5	4	3	3	4	4	4	3	4	2	4	4	4	4	4	4	4	4	4	3	3	4	4	4	4	5	5	5	5	4	4	5	5	5	4
173	20	1	2	4	3	4	3	3	3	4	4	4	3	3	3	3	4	4	4	4	4	4	4	4	4	4	5	5	4	5	3	3	3	3	3	3	4	4	4	4	5	4	4	5	5	4	4	4	4
		13
[truncated: 36 more columns]

## Sheet: POST - DATA SIMULATION
ID	B1	B2	B3	B4	B5	B6	B7	B8	B9	B10	B11	B12	B13	B14	B15	B16	B17	B18	B19	B20	B21	B22	B23	B24	B25	B26	B27	B28	B29	B30	B31	B32	B33	B34	C1	C2	C3	C4	C5	C6	C7	C8	C9	C10	C11	C12	C13	C14	C15
1	4	4	4	4	4	4	4	4	4	4	4	4	4	4	3	2	4	3	3	4	2	4	3	4	2	4	4	4	4	4	4	2	4	4	3	3	3	3	3	3	3	3	3	3	3	3	3	3	3
2	5	4	4	5	4	4	5	5	3	3	5	5	5	5	2	1	4	3	1	4	1	4	4	5	5	5	5	5	4	5	4	4	5	5	6	5	5	5	6	5	3	4	5	6	6	1	1	1	5
3	3	4	4	4	4	4	4	3	3	4	4	4	3	3	2	3	4	4	4	3	4	3	3	3	4	4	4	3	4	4	3	3	4	4	5	5	5	5	5	5	5	5	5	5	4	4	5	4	4
4	2	3	4	4	3	2	1	3	4	4	5	4	4	3	4	1	2	2	2	3	4	1	2	3	3	2	2	3	4	4	4	3	2	3	3	3	4	6	2	4	1	2	3	3	3	4	5	4	1
5	1	4	1	4	3	4	2	4	5	3	4	3	1	2	3	4	3	3	3	3	4	2	5	1	3	2	4	3	1	2	3	3	3	4	2	3	4	3	5	2	2	4	3	2	5	3	4	2	4
6	5	4	4	4	4	3	4	3	4	4	4	4	4	4	4	2	4	3	4	4	4	4	4	3	4	4	4	3	3	4	3	2	4	4	5	5	6	5	5	5	2	2	6	4	2	2	2	2	4
7	2	3	2	4	4	5	5	4	5	4	3	4	3	4	3	4	5	3	5	4	5	3	3	4	4	5	4	5	4	3	4	5	4	4	3	4	5	4	5	4	5	4	5	5	4	4	5	4	5
8	4	4	5	4	4	5	4	3	4	5	5	5	4	4	2	3	4	3	3	4	2	4	3	3	4	4	4	3	4	4	3	3	5	4	4	4	5	5	5	5	4	4	3	5	4	1	1	1	4
9	3	3	3	3	3	3	3	3	3	3	3	3	3	3	3	3	3	3	3	3	3	3	3	3	3	3	3	3	3	3	3	3	3	3	4	4	4	4	4	4	4	4	4	4	4	4	4	4	4
10	4	3	3	3	3	3	3	3	3	3	3	3	3	3	3	3	3	3	3	3	3	3	3	3	3	3	3	3	3	3	3	3	3	3	4	4	4	4	4	4	4	4	4	4	4	4	4	4	4
11	5	4	4	4	4	4	4	4	4	4	3	3	4	4	3	3	4	4	3	4	3	4	3	3	4	3	4	4	4	5	3	2	4	4	4	5	5	4	4	6	4	4	5	5	4	5	4	4	4
12	2	2	3	4	1	3	3	2	5	4	1	3	5	5	5	5	5	1	2	3	2	3	3	3	4	5	4	2	1	3	5	4	3	1	1	3	4	5	5	5	1	3	3	3	3	2	1	1	1
13	5	5	4	4	4	4	5	5	3	3	4	4	5	5	2	1	5	3	3	3	2	5	3	3	5	4	5	3		4	4	3	5	5	3	4	4	4	4	5	4	5	3	5	3	1	1	1	6
14	4	3	2	3	3	3	3	2	2	4	3	4	4	3	3	1	4	3	4	4	3	3	3	3	2	3	4	3	3	3	2	2	3	3	5	4	4	2	2	5	4	4	2	5	2	1	2	1	4
15	3	4	4	4	4	4	3	4	4	5	5	5	5	2	3	4	4	4	3	2	2	4	4	4	3	3	2	3	4	4	4	3	5	3	3	2	3	4	4	4	3	3	4	5	5	3	3	3	3
16	4	3	3	3	3	3	3	3	3	3	3	3	3	3	3	3	3	3	3	3	3	3	3	3	3	3	3	3	3	3	3	3	3	3	4	4	4	4	4	4	4	4	4	4	4	4	4	4	4
17	2	3	2	2	2	3	4	3	2	3	4	2	3	5	2	3	4	3	2	2	3	3	4	5	5	5	5	5	1	5	3	2	5	3	2	4	2	3	3	3	2	5	3	4	4	3	3	4	2
18	4	4	3	4	4	4	4		3	4	3	4		3	3	3	4	3	4	3	3	3	3	3	4	4	3	3	4	3	4	3	4	4	4	4	3	5	5	5	4	4	3	5	4	2	5	2	5
19	4	3	3	4	4	3	4	4	4	4	4	4	4	4	4	3	4	3	5	4	4	4	4	4	4	4	4	4	4	3	4	4	4	4	4	5	5	5	5	5	4	5	4	5	5	5	4	4	4
20	4	3	3	4	4	5	5	4	3	4	4	4	3	5	4	4	5	4	3	4	5	5	5	4	4	4	5	4	5	5	3	4	4	5	3	3	3	4	4	4	3	3	2	4	3	4	3	4	4
21	3	4	4	3	3	4	3	2	3	3	3	3	2	3	3	2	3	2	3	4	5	4	3	3	3	2	3	4	2	4	3	3	3	3	3	4	3	4	5	4	4	4	4	4	5	3	4	3	5
22	3	4	3	3	3	4	4	4	3	3	4	4	4	4	3	4	4	4	3	4	4	4	4	4	3	3	4	4	4	3	4	4	4	3	4	4	5	5	4	5	4	4	4	5	4	4	4	4	5
23	4	4	4	4	4	4	4	4	4	4	4	4	4	4	2	3	4	4	4	4	3	4	3	4	4	4	4	4	4	4	4	4	4	4	4	3	3	5	4	5	4	5	3	5	3	5	2	2	5
24	5	4	4	4	4	4	4	5	4	4	4	4	4	3	4	4	4	3	4	4	4	4	4	3	4	3	4	5	3	4	5	3	3	4	5	4	4	5	3	4	4	4	5	4	5	4	5	4	6
25	2	4	3	3	3	3	4	4	3	5	5	5	4	5	4	5	4	4	4	3	4	3	4	5	4	3	4	4	3	4	4	4	4	4	4	4	2	3	3	4	4	4	4	4	4	4	4	4	4
26	3	3	3	3	3	4	3	3	3	3	3	3	3	3	3	3	3	3	3	3	3	3	3	3	3	3	3	3	3	3	3	3	3	3	4	4	4	4	4	4	4	4	4	4	4	4	4	4	4
27	4	3	2	3	3	4	3	3	2	2	3	3	3	2	3	3	3	3	3	3	2	3	3	3	3	3	3	3	3	3	3	3	2	2	4	4	4	4	4	5	4	4	5	5	5	5	5	5	5
28	4	4	5	5	4	4	5	4	5	5	5	5	4	4	4	5	4	4	4	4	5	5	5	4	4	5	4	4	4	4	4	5	4	5	3	3	4	4	4	3	3	3	3	4	4	4	4	3	3
29	4	4	3	3	2	4	4	4	3	3	4	2	2	4	3	3	2	4	3	3	4	2	2	3	4	3	2	3	3	3	3	3	3	3	4	4	4	3	4	4	4	4	3	4	3	4	4	4	4
30	3	3	3	3	3	4	4	4	3	4	4	3	4	4	3	1	4	3	2	3	2	4	3	4	3	4	4	4	3	4	4	4	4	4	4	3	3	4	4	4	4	4	4	4	4	4	4	3	4
31	3	3	4	5	4	5	3	4	3	4	3	4	5	3	4	3	4	3	3	3	3	3	3	3	3	3	4	3	3	4	3	3	4	3	3	4	5	3	4	5	3	2	4	5	6	3	4	5	5
32	4	4	4	3	4	4	3	4	4	4	4	4	4	4	4	3	4	4	3	4	4	4	4	4	4	4	3	4	4	4	4	3	4	3	4	4	4	4	4	4	4	3	3	4	4	4	4	4	4
33	4	4	3	3	4	4	3	3	3	4	4	3	4	4	3	3	4	4	4	4	3	4	4	4	3	4	4	4	4	4	4	4	4	4	4	4	4	4	4	4	4	4	4	4	4	5	5	5	5
34	4	4	4	4	4	4	4	4	4	4	4	4	4	4	4	3	4	4	3	4	3	4	4	4	4	4	4	4	4	4	4	4	4	4	5	4	4	4	4	5	4	4	4	4	4	2	2	2	4
35	3	4	3	4	4	4	3	3	4	3	3	4	5	5	1	3	5	2	3	4	3	3	3	4	3	3	3	5	1	2	3	3	3	3	2	3	2	3	2	3	1	2	2	2	2	1	4	4	4
36	5	5	5	5	5	5	5	5	5	5	5	5	4	5	4	4	5	4	4	5	3	5	5	4	4	4	3	4	5	5	5	5	4	5	3	2	3	4	4	3	3	3	4	3	3	3	3	3	4
37	1	2	5	2	5	5	4	3	4	3	2	3	3	3	3	3	4	1	2	3	2	2	3	3	3	3	3	3	4	4	4	4	5	5	2	3	4	5	6	5	3	2	2	3	3	3	3	4	4
38	4	3	3	3	3	4	4	3	4	4	3	3	3	3	3	3	3	3	3	3	3	4	4	3	4	3	3	3	3	3	3	3	3	3	4	4	5	4	4	4	4	4	4	4	4	4	4	4	5
39	4	4	5	5	5	4	5	5	3	5	4	5	5	3	3	3	3	3	4	2	3	3	3	3	3	3	2	3	4	5	4	3	2	3	3	3	3	3	3	3	2	2	5	5	5	4	4	4	4
40	4	3	5	4	3	4	3	4	3	5	1	3	4	3	2	2	3	4	3	4	5	4	3	4	5	3	5	4	3	5	4	3	6	4	5	4	6	4	5	4	5	6	5	6	4	3	4	5	5
41	3	3	3	3	3	3	3	3	3	4	3	3	3	3	3	3	4	4	4	3	3	3	4	3	3	3	2	3	3	2	3	3	2	4	4	3	4	4	4	4	3	4	5	3	4	3	3	2	3
42	3	4	3	3	3	4	4	4	4	4	3	3	4	3	3	3	4	3	4	3	3	3	4	3	3	3	4	4	3	4	3	4	3	3	4	3	5	5	4	5	3	3	3	4	4	3	4	3	4
43	3	3	3	3	3	3	4	3	3	3	3	3	3	4	3	4	4	3	3	3	2	3	4	4	4	3	3	3	3	3	3	3	3	3	4	4	4	4	4	4	4	4	4	4	4	4	4	3	4
44	3	3	3	4	3	4	3	4	3	3	4	4	3	3	4	3	4	3	3	3	3	4	4	4	3	4	3	3	4	3	4	4	3	4	4	5	5	5	4	5	4	5	5	4	5	4	5	5	5
45	4	4	3	3	3	3	3	3	3	4	4	3	4	3	3	5	3	4	4	3	1	3	3	3	2	4	3	3	2	4	3	4	2	4	3	4	2	4	3	4	3	4	2	4	3	4	3	2	4
46	3	3	3	3	4	4	3	4	4	3	3	4	4	3	4	3	4	3	3	3	4	4	4	3	3	3	3	3	4	3	4	4	3	4	2	2	2	2	3	3	3	4	4	4	3	3	3	4	4
47	4	4	4	4	4	4	4	4	3	4	4	4		3	3	3	4	4	3	4	3	4	4	4	4	4	4	4	4	4	5	3	4	5	4	5	4	4	4	5	4	4	3	5	4	2	3	2	4
48	3	3	3	4	4	4	4	3	3	4	3	3	3	3	3	3	3	3	3	3	2	3	3	3	3	3	3	3	3	3	3	3	4	4	4	4	3	3	4	4	3	3	4	4	4	3	3	3	4
49	3	4	4		3	2	4	3	2	4	3	4	5	3	3	1	4	4	5	3	3	4	3	3	5	4	4	3	4	4	4	3	3	4	5	4	6	4	4	4	4	4	5	6	4	3	3	3	6
50	4	4	4	5	4	5	4	4	4	5	5	5	4	3	3	4	4	3	4	4	3	4		4	5	4	4	4	5	4	4	4	5		5	4	5	5	5	5	4	4	3	4	4	5	4	3	5
51	4	3	3	3	3	3	3	3	3	3	3	3	4	3	3	2	3	3	3	3	3	3	3	3	3	3	3	3	3	3	3	3	3	3	4	4	4	4	4	4	4	4	4	4	4	5	4	3	4
52	4	4	3	4	4	4	4	4	4	4	4	4	4	4	4	3	4	4	3	4	3	4	4	4	4	4	4	3	3	4	4	3	4	4	3	3	4	4	3	3	4	4	5	4	3	5	4	1	3
53	3	4	4	4	4	4	4	4	5	5	4	5	4	3	2	2	3	3	3	4	3	4	4	2	4	3	3	3	3	4	3	4	4	4	4	4	4	4	4	5	4	4	5	5	5	4	4	3	4
54	5	4	4	4	3	4	5	4	4	4	4	4	4	4	4	2	4	4	3	3	3	3	4	4	4	4	4	4	4	4	4	4	4	4	3	3	4	3	3	4	5	5	4	5	4	5	4	3	3
55	3	3	3	4	3	4	3	3	3	3	4	3	4	4	3	3	4	3	4	4	3	4	4	4	4	3	3	3	3	3	3	3	4	4	4	3	3	3	4	3	4	3	4	5	3	4	3	4	4
56	4	4	4	4	3	4	3	4	4	4	4	4	4	4	4	4	4	3	4	4	4	4	4	4	4	4	4	4	4	4	4	4	4	4	4	3	3	4	4	4	4	4	4	4	4	4	4	4	4
57	3	4	3	4	1	3	5	3	4	3	4	5	3	3	1	4	4	3	3	4	2	3	5	3	4	3	3	4	4	4	3	3	4	4	4	4	5	4	5	3	4	3	4	4	6	4	5	5	6
58	3	3	3	3	3	3	3	4	4	4	4	3	4	3	3	4	4	2	3	3	3	4	4	4	4	4	4	4	4	4	4	3	4	4	4	5	4	5	5	5	4	4	5	5	4	4	4	4	4
59	4	3	3	4	3	4	4	3	3	4	3	4	3	4	2	2	3	3	3	3	4	4	4	4	4	4	4	4	3	4	4	3	3	3	4	5	4	5	3	4	4	4	4	4	4	4	4	3	4
60	4	4	4	5	3	4	4	4	3	4	4		5		3	2	4	4	3	4	2	4	4	2	4	4	4	4	4	4	4	3	4	5	4	4	5	4	4	5	4	4	5	5	5	6	4	3	5
61	4	4	3	3	2	3	3	3	2	2	3	3	2	2	3	3	3	2	3	3	4	3	3	4	4	2	2	4	3	2	4	2	3	3	4	4	3	4	4	4	4	4	3	4	4	3	3	4	4
62	4	4	3	3	4	3	4	4	2	3	4	4	3	3	4	2	4	3	4	4	3	4	4	3	3	3	4	3	2	4	3	4	4	4	4	5	4	4	5	5	4	5	5	4	5	4	4	5	5
63	4	4	4	3	4	4	3	3	3	3	4	4	4	3	3	4	3	3	3	3	4	4	4	4	3	4	4	3	3	4	4	4	4	4	5	5	5	5	5	5	5	4	4	3	5	5	5	4	4
64	2	3	3	3	3	3	4	3	4	4	4	4	4	3	3	2	4	3	3	3	3	2	2	3	2	3	3	3	3	3	3	3	3	2	5	5	4	5	4	4	4	5	4	4	4	5	4	4	5
65	4	4	4	4	4	3	4	4	4	3	3	4	3	4	3	3	3	4	4	4	5	5	4	5	3	4	4	4	4	5	4	3	4	4	6	4	4	5	5	5	5	4	4	5	4	5	5	4	5
66	3	3	3	3	2	2	3	4	4	4	3	4	4	2	2	2	3	3	4	2	2	2	4	1	2	2	2	2	3	3	3	2	4	4	4	3	3	4	4	5	4	3	3	4	5	5	4	4	5
67	5	5	5	5	3	4	5	3	5	3	3	3	3	5	3	3	5	5	3	3	3	5	3	3	5	3	3	3	3	3	3	3	3	3	5	5	5	5	5	5	5	5	5	5	5	5	5	5	5
68	3	3	3	3	3	3	3	3	3	3	3	3	3	3	3	3	3	3	3	3	3	3	3	3	3	3	3	3	3	3	3	3	3	3	4	4	4	4	4	4	4	4	4	4	4	4	4	4	4
69	4	4	3	4	3	4	3	3	2	4	4	4	3	3	3	3	4	4	4	2	3	2	3	3	3	3	3	4	4	4	3	3	4	4	5	4	5	4	5	5	4	4	5	4	4	2	3	3	2
70	4	4	4	4	3	3	3	4	3	4	4	4	4	4	3	3	4	4	3	4	3	3	4	4	4	3	4	4	4	4	3	4	4	4	5	4	4	4	5	5	4	4	4	5	5	3	2	2	5
71	4	3	3	4	3	4	4	3	4	4	4	4	4	3	3	3	4	4	4	4	3	3	4	3	4	4	3	4	4	3	3	3	4	4	5	4	4	4	4	5	5	4	4	5	4	4	4	3	4
72	4	4	4	4	4	4	4	4	4	4	4	4	4	4	4	4	4	4	4	4	4	4	4	4	4	4	4	4	4	4	4	4	4	4	4	4	4	4	4	4	4	4	4	4	4	3	3	3	4
73	4	4	4	5	4	5	5	5	5	5	5	5	5	5	5	1	4	5	5	5	5	5	5	5	5	5	5	5	5	4	5	5	5	5	4	4	4	4	4	4	4	4	4	4	4	3	4	4	3
74	3	3	3	3	3	3	4	4	3	3	4	4	4	4	3	3	4	3	3	3	3		3	3	3	3	3	2	3	3	3	2	3	3	3	2	4	4	4	4	3	3	3	4	4	5	2	2	3
75	5	4	4	4	4	5	5	3	3	4	5	4	4	4	3	3	5	3	2	3	2	4	3	3	3	4	3	3	3	3	3	2	2	5	4	4	4	5	5	5	4	4	4	4	4	4	5	4	5
76	4	3	3	4	3	4	4	4	4	4	3	4	4	4		4	4	3	3	4	4	4	4	4	4	4	3	4	4	4	4	4	4	4	4	4	4	4	4	5	4	4	5	4	4	4	5	5	5
77	4	4	4	3	3	3	2	2	3	3	3	3	2	3	3	2	3	2	3	3	3	3	4	4	3	2	3	2	3	4	4	2	4	4	2	3	5	2	4	4	4	4	5	4	4	2	2	2	4
78	4	3	3	3	3	4	4	4	3	4	3	3	4	3	3	2	4	3	3	4	2	4	4	4	3	3	3	3	4	3	4	3	4	4	4	3	5	5	5	5	3	5	4	5	3	5	3	2	5
79	3	3	3	3	3	3	3	3	3	3	3	3	3	3	3	3	3	3	3	4	3	3	3	4	4	3	4	4	4	3	3	3	3	3	3	3	3	3	3	3	4	4	4	4	4	4	4	4	4
80	5	4	4	5	4	4	5	5	4	3	5	5	5	5	2	1	4	3	1	4	1	5	4	5	5	5	5	5	4	5	5	4	5	5	6	5	5	5	6	5	3	4	5	6	6	1	1	1	5
81	3	3	3	3	4	4	3	3	3	4	4	4	4	3	2	3	4	3	4	4	4	3	4	4	3	4	4	3	4	3	3	3	4	4	4	5	5	5	4	5	4	4	5	4	5	2	2	2	2
82	3	4	4	4	4	4	3	3	3	4	4	3	4	3	3	3	4	3	4	4	3	4	3	3	4	4	3	3	4	4	3	3	4	4	5	4	4	5	5	5	4	4	5	5	4	1	4	2	3
83	4	3	3	4	4	5	5	3	4	5	4	5	3	4	3	2	3	3	3	4	1	3	3	5	4	4	3	4	3	3	2	2	3	4	5	3	4	2	2	5	2	2	4	5	3	5	3	4	4
84	4	4	3	4	4	4	5	5	5	5	5	5	4	5	4	5	5	4	5	5	4	5	4	5	5	4	5	4	5	5	5	4	5	5	5	5	4	5	4	5	5	5	4	5	5	4	3	3	3
85	4	4	4	4	4	5	4	5	5	5	5	5	4	4	3	2	4	4	4	3	5	2	5	4	4	5	4	4	4	5	5	4	4	5	5	5	4	4	4	4	5	4	4	4	5	5	2	2	2
86	4	4	4	4	4	4	5	5	5	5	5	5	4	5	4	5	5	4	5	5	4	5	4	5	5	4	5	4	5	5	5	4	5	5	5	5	4	5	4	5	5	5	4	5	5	4	3	3	3
87	3	3	4	3	3	4	4	3	3	3	3	3	3	3	2	3	3	4	3	3	3	3	3	3	3	4	3	3	4	3	3	4	3	4	4	4	4	4	4	4	4	4	4	4	4	3	4	4	4
88	4	3	4	4	4	4	4	4	3	3	4	4	3	3	3	4	3	3	4	3	4	4	4	4	3	4	4	4	3	3	4	3	4	4	4	3	4	3	3	4	4	4	4	4	4	3	4	4	4
89	4	4	4	4	5	5	5	5	5	5	5	5	5	5	4	5	5	5	5	5	5	5	5	5	5	5	5	5	5	4	5	5	5	5	4	4	4	4	4	4	4	4	4	4	4	3	4	4	3
90	4	4	4	4	4	4	4	4	4	4	4	4	4	4	4	4	4	4	4	4	4	4	4	4	4	4	4	4	4	4	4	4	4	4	4	4	4	4	4	4	4	4	4	4	4	4	4	4	4
91	4	3	3		4	4	4	4	4	4	4	4	4	4	4	4	4	3	3	3	4	3	3	4	4	4	4	4	4	4	3	3	4	3	4	4	5	5	4	4	4	5	5	5	5	4	4	4	5
92	4	4	3	4	4	5	4	3	4	4	3	4	5	4	3	4	4	3	4	2	3	3	3	4	3	3	4	4	4	3	4	3	4	5	5	5	3	5	5	4	4	5	5	5	4	4	5	4	4
93	5	5	5	5	5	5	5	5	5	5	5	5	5	5	5	1	5	5	3	3	4	5	4	4	5	4	5	3	3	3	5	5	5	5	5	5	5	5	2	5	5	4	3	3	3	5	5	5	5
94	4	4	3	5	3	4	5	3	2	3	3	3	3	4	4	2	3	3	3	3	4	4	4	4	4	3	3	4	4	4	4	3	4	4	4	2	3	2	3	6	4	3	3	5	4	5	3	1	4
95	4	4	3	3	3	5	4	3	2	4	4	4	3	3	3	2	3	3	4	4	2	4	4	3	4	3	4	3	4	4	2	2	3	5	4	4	5	5	5	4	3	3	5	5	4	2	3	2	4
96	5	5	5	5	5	5	5	5	4	5	4	4	5	3	3	3	5	3	4	4	4	3	4	3	4	4	3	3	4	3	4	3	3	3	4	3	5	4	2	5	3	3	3	3	3	2	2	2	2
97	4	4	4	4	3	4	4	4	4	4	4	4	4	3	3	4	3	4	4	3	3	3	3	3	3	3	3	3	4	3	4	4	4	4	5	5	5	5	5	6	5	5	5	5	5	2	5	2	5
98	3	4	4	4	4	3	4	3	4	3	4	5	3	4	3	4	4	4	4	3		4	5	3	4	4	3	4	3	4	3	3	4	5	3	3	3	4	3	4	4	4	3	4	4	2	3	3	3
99	4	3	4	3	3	4	4	4	3	4	4	3	4	3	2	2	3	4	4	4	3	3	3	4	4	3	3	3	3	3	4	3	4	4	5	4	5	4	4	5	4	4	5	5	4	5	3	3	4
100	3	3	3	3	3	3	3	3	4	4	4	4	4	3	3	2	4	3	3	3	3	4	3	4	4	4	4	3	3	3	4	3	3	2	4	3	4	4	4	4	3	3	4	4	3	3	3	3	4
101	3	4	3	3	3	3	4	3	4	4	4	3	3	3	4	3	4	4	3	4	3	4	4	3	3	4	3	3	3	4	3	4	3	3	2	3	2	3	2	3	2	3	2	4	5	2	3	4	2
102	3	4	3	4	3	3	3	3	3	4	3	3	4	3	3	3	4	3	3	3	3	4	4	3	3	4	3	3	4	4	4	4	4	4	5	5	5	5	5	6	5	5	5	5	5	2	5	2	5
103	3	4	4	4	4	4	3	3	3	4	4	3	4	3	3	3	4	3	4	4	3	4	3	3	4	4	3	3	4	4	3	3	4	4	5	4	4	5	5	5	4	4	5	5	4	1	4	2	3
104	4	4	4	4	4	4	4	4	4	4	4	4	4	4	4	3	4	4	4	4	4	4	4	4	5	5	5	5	5	5	5	5	4	5	5	5	5	5	5	5	5	5	4	5	5	3	3	2	2
105	3	3	2	4	4	4	4	3	4	3	4	4		3	3	2	4	3	4	4	3	4	3	4	4	4	4	3	3	4	3	3	4	3	5	4	5	3	5	3	4	3	4	5	5	3	4	3	4
106	4	4	4	4	4	4	5	4	4	4	4	4	4	4	4	2	4	4	3	3	3	3	4	4	4	4	4	4	4	4	4	4	4	4	4	4	5	4	4	5	5	5	4	5	4	5	4	3	3
107	4	3	3	4	4	4	3	3	3	3	4	3	4	4	3	3	5	4	3	3	3	5	4	2	3	3	4	3	4	4	4	3	4	3	3	4	3	4	3	5	4	3	6	5	4	3	4	3	4
108	4	4	4	4	4	4	4	4	4	4	4	4	4	3	3	4	4	4	4	4	4	4	4	3	3	4	4	4	3	3	3	4	4	4	4	4	4	4	4	4	4	4	4	4	4	3	3	3	3
109	4	4	3	3	4	4	3	4	4	4	4	4	3	5	3	3	4	4	3	4	3	5	4	4	3	4	3	3	3	3	4	5	4	4	2	3	3	2	3	3	3	3	3	2	3	2	3	3	3
110	3	3	3	3	3	3	4	3	3	3	3	3	3	4	3	4	4	3	3	3	2	3	3	3	3	2	2	2	2	2	2	2	2	2	3	3	3	3	3	3	3	3	3	3	3	3	3	2	3
111	3	3	4	3	3	4	4	4	3	4	4	3	4	3	2	4	4	3	2	4	3	3	3	3	4	4	4	4	4	3	2	4	4	4	5	2	2	5	4	6	3	4	5	5	4	2	2	2	5
112	4	4	4	4	4	4	4	4	4	4	4	4	4	4	4	3	4	4	4	4	4	4	4	4	5	5	5	5	5	5	5	4	5	5	5	5	5	5	5	5	5	4	5	5	3	3	2	2	2
113	3	3	4	4	4	4	4	4	4	4		3	4	3	3	3	3	4	4	4	3	3	3	3	3	4	3	4	4	4	4	4	4	3	4	3	4	5	4	5	4	4	3	5	3	3	3	2	4
114	2	3	3	2	3	2	3	2	2	2	3	2	2	3	2	2	1	1	4	3	4	3	4	3	4	3	4	4	3	3	4	4	4	4	3	4	5	5	3	4	3	2	6	4	3	5	3	3	3
115	3	3	2	2	3	2	3	2	3	3	4	4	4	5	3	2	4	2	2	3	3	3	4	4	3	2	2	2	3	3	4	4	2	2	4	4	5	5	4	3	3	4	4	5	5	3	3	4	4
116	4	4	3	4	4	3	4	4	3	4	4	3	4	3	4	5	4	4	3	4	5	4	4	4	5	3	4	2	2	2	3	4	3	3	3	4	5	4	3	4	4	3	4	5	5	4	5	4	4
117	4	3	3	4	3	5	4	3	5	5	4	4	4	3	3	5	5	4	4	4	3	3	3	3	3	3	3	3	3	3	3	3	3	3	3	4	3	4	3	4	4	3	6	5	4	3	4	3	4
118	4	4	3	3	4	4	3	3	3	4	3	4	3	3	4	3	4	3	3	4	3	3	4	3	3	4	4	3	3	3	4	3	4	3	3	4	3	4	3	3	4	4	4	4	4	3	3	4	4
119	3	4	2	4	3	3	4	3	2	4	2	2	4	3	3	3	4	3	4	3	4	4	3	4	3	3	4	3	3	4	2	4	3	4	4	3	4	3	4	2	3	4	4	4	3	4	3	4	2
120	3	3	3	3	3	4	3	4	4	3	3	4	3	4	3	4	3	3	2	3	2	3	2	3	3	3	3	3	4	3	3	3	3	3	4	4	4	3	3	3	3	3	3	3	3	4	3	4	3
121	4	4	3	3	3	5	4	3	2	4	3	4	5	3	2	1	3	3	4	3	3	4	4	3	4	4	4	3	4	3	2	2	3	5	5	4	4	3	4	4	4	3	5	5	4	2	3	2	4
122	4	3	5	4		3	3		5	4	5	5	5	5		3	4	5	5	5	4	3	5	5	3	5	5	5	5	4	5	3	5	5	3	4	4	3	4	3	4	3	6	5	4	3	4	3	4
123	4	4	3	3	3	5	4	3	2	4	4	3	4	2	3	4	3	3	4	3	3	3	4	4	4	5	4	3	3	3	2	2	3	5	5	4	4	5	4	5	4	2	3	4	3	4	3	2	1
124	5	3	3	4	5	5	5	5	5	4	3	5	5	5	5	5	5	4	4	5	5	4	4	4	4	5	5	5	5	4	5	5	5	5	4	2	4	4	3	4	3	4	2	3	4	3	4	3	4
125	4	3	4	4	4	4	4	4	4	4	4	3	4	4	3	4	3	4	4	4	3	4	4	3	4	4	3	4	4	3	4	3	4	4	5	5	5	4	5	5	5	4	5	5	4	5	4	5	5
126	3	4	3	3	3	4	3	3	3	4	3	4	2	3	4	3	4	2	3	2	3	2	2	2	2	2	2	2	3	3	3	3	3	3	4	4	4	4	3	4	3	3	4	3	4	3	4	3	4
127	4	4	4	4	3	3	4	4	4	4	3	4	4	3	3	3	4	3	4	4	3	4	4	4	4	4	4	4	4	4	3	4	4	4	5	4	5	4	4	4	5	5	5	5	5	4	4	2	4
128	3	3	2	3	2	2	4	3	2	3	3	2	3	3	2	3	4	3	3	2	3	3	3	2	2	2	2	2	2	3	2	2	3	3	3	3	4	4	2	3	3	3	3	3	4	3	4	3	3
129	4	4	4	4	4	4	4	3	4	4	4	4	4	4	3	2	3	4	4	4	4	4	4	4	4	4	4	4	4	4	4	4	4	3	4	4	4	4	4	4	4	4	4	4	4	4	4	4	4
130	4	3	4	4	4	4	4	4	4	4	4	4	4	4	3	3	4	4	4	4	3	4	4	4	4	5	4	4	4	3	3	3	4	4	5	4	4	4	4	4	5	5	4	4	5	4	4	5	4
131	4	4	3	2	4	3	4	3	4	4	4	3	4	4	3	3	4	3	4	4	4	4	5	5	4	3	3	4	4	5	3	3	5	4	4	4	4	5	4	3	4	4	4	3	3	4	3	3	4
132	3	3	3	3	2	3	3	4	3	4	3	3	3	4	4	4	3	3	3	4	3	4	3	4	4	3	4	3	4	4	4	4	3	3	4	5	4	5	4	4	4	3	4	4	3	4	4	4	3
133	4	3	3	4	3	3	3	4	4	4	3	3	2	4	3	4	4	2	3	4	4	4	4	4	3	4	4	3	3	4	4	5	5	4	2	5	3	4	4	5	4	4	5	4	5	5	2	2	4
134	3	3	3	4	2	3	3	4	3	3	2	3	3	2	2	2	2	2	3	3	4	4	3	2	3	3	4	4	3	3	4	3	2	3	3	4	4	3	3	4	4	3	3	4	4	4	3	5	5
135	3	3	2	4	3	4	4	4	3	4	4	4	4	3	3	3	5	3	4	4	4	4	5	5	4	3	3	4	4	5	3	3	5	4	4	4	3	3	3	2	4	4	4	3	3	4	3	3	4
136	3	3	3	3	3	3	3	3	2	3	2	3	3	3	3	3	3	2	4	3	3	4	3	3	3	3	3	3	3	3	3	3	3	3	5	4	4	3	5	5	3	3	3	3	4	4	4	4	4
137	4	4	4	3	4	4	4	4	3	4	4	4	4	3	3	4	4	3	4	4	3	4	4	4	4	4	3	4	4	4	4	4	4	4	4	4	4	4	4	4	3	4	4	4	3	4	4	4	4
138	4	3	4	4	4	4	4	4	4	4	4	4	4	4	2	3	4	4	4	4	3	4	4	4	4	5	4	4	4	3	3	3	4	4	5	4	4	4	4	4	5	5	4	4	5	3	3	4	3
139	4	3	3	4	3	4	3	3	4	4	4	4	4	4	2	2	4	3	4	3	2	3	4	5	4	4	4	4	3	3	2	4	4	4	5	4	5	3	3	4	4	3	3	4	4	2	2	1	5
140	3	3	2	4	3	4	4	4	3	4	4	4	4	3	3	3	5	3	4	4	4	4	5	5	4	3	3	4	4	5	3	3	4	5	4	4	4	4	3	4	4	4	3	3	4	3	3	4	4
141	4	4	3	3	4	4	3	3	3	4	4	3	4	4	3	3	4	4	4	4	3	4	4	4	4	4	4	4	4	4	4	4	4	4	4	4	4	4	4	4	4	4	4	4	4	3	4	4	4
142	3	3	2	4	4	4	4	4	4	4	4	4	4	3	3	2	4	3	2	4	3	3	3	3	3	3	4	4	4	4	3	3	4	4	4	4	5	4	4	5	4	4	4	5	4	2	2	2	4
143	4	3	2	4	4	4	5	2	4	4	4	5	4	4	1	3	4	4	5	4	4	4	2	4	4	4	5	2	2	4	3	2	5	5	5	5	6	2	5	3	4	4	5	4	5	5	2	2	4
144	3	3	4	4	3	3	4	4	3	4	4	4	4	4	4	4	4	4	2	2	3	3	2	3	3	3	3	2	4	3	4	4	4	4	5	5	5	5	5	5	4	4	4	4	4	4	4	3	4
145	4	4	3	3	3	5	4	3	2	4	3	4	5	3	2	1	3	3	4	3	4	5	4	3	4	4	4	3	3	3	2	2	3	5	5	4	4	4	3	4	4	2	3	4	3	4	3	2	1
146	3	3	3	3	3	4	3	3	3	4	4	4	4	3	3	3	3	3	3	3	2	3	3	3	3	3	3	3	3	4	3	3	3	3	5	4	5	4	4	5	4	4	5	5	5	3	3	3	4
147	3	2	3	4	4	4	4	4	4	4	4	4	4	4	2	4	4	3	4	4	3	4	4	4	4	4	4	4	4	4	4	3	4	4	5	4	5	5	4	5	4	4	4	5	5	5	4	2	5
148	3	3	4	4	3	4	4	3	3	4	2	3	3	2	3	3	3	3	4	3	3	3	4	4	4	3	3	2	3	3	3	3	4	2	3	4	5	5	4	4	3	4	4	4	5	3	4	3	2
149	3	3	2	3	4	4	4	4	4	4	4	4	4	3	2	1	3	3	4	4	2	1	3	4	4	4	4	3	4	4	3	3	4	4	5	4	5	5	5	5	4	4	5	5	5	2	2	2	4
150	3	4	4	4	4	4	4	3	3	4	5	4	4	4	4	4	4	3	4	4	4	4	5	5	4	4	4	4	4	4	4	3	4	4	5	5	6	5	5	5	3	3	6	5	5	3	3	3	4
151	4	4	4	4	4	4	4	4	4	4	4	3	3	3	3	3	3	3	4	3	3	4	3	3	3	4	3	4	3	3	4	3	3	3	4	4	4	4	4	4	4	4	4	4	4	4	4	4	4
152	4	4	4	4	4	4	4	3	4	4	4	4	4	4	3	3	3	4	3	4	3	4	3	3	4	3	3	3	3	4	4	4	4	4	3	4	5	3	2	6	3	3	3	4	4	3	2	4	4
153	4	3	3	3	3	3	2	3	2	3	2	3	3	3	3	3	3	2	3	3	3	2	3	3	3	3	2	2	2	2	3	3	2	3	4	4	5	5	5	4	4	4	5	4	5	4	4	5	5
154	4	3	3	4	4	5	5	3	3	3	5	5	5	3	3	2	3	2	3	2	2	4	4	4	3	4	3	2	2	2	2	3	5	2	5	4	4	4	5	4	3	4	3	3	4	6	5	4	3
155	3	4	4	4	4	4	3	3	3	4	4	3	4	3	3	3	4	4	3	5	2	5	4	4	5	4	4	4	4	5	5	4	5	5	5	4	4	4	4	5	4	4	4	5	5	2	2	2	5
156	4	3	3	4	4	4	4	4	3	4	3	3	4	3	3	4	3	3	4	3	3	3	4	3	3	3	3	4	4	3	3	3	4	3	4	4	4	4	4	4	4	4	4	4	4	5	5	5	5
157	3	3	3	3	3	3	3	4	3	3	3	4	3	3	4	3	3	3	2	2	3	2	3	2	3	2	3	2	3	2	3	2	3	2	3	4	3	4	3	4	3	3	4	3	4	3	4	3	4
158	4	4	4	3	3	3	3	3	4	3	4	3	4	4	4	4	4	4	4	4	4	4	4	4	3	3	3	4	3	4	3	4	3	4	4	4	4	4	4	3	3	3	3	4	3	4	4	4	3
159	3	3	3	4	4	4	4	3	4	4	3	3	4	3	4	3	3	4	4	4	4	4	4	4	3	3	3	3	3	4	4	4	4	4	5	5	5	5	4	4	5	5	5	5	5	4	4	5	5
160	4	4	3	4	3	2	3	3	3	3	3	2	2	2	2	4	3	3	4	3	4	2	4	3	4	3	3	2	3	3	3	4	4	4	4	4	4	4	4	4	4	4	4	4	4	4	4	4	4
161	3	3	3	3	3	3	4	3	3	3	3	3	3	4	3	4	4	3	3	3	2	3	4	4	4	3	3	3	3	3	3	3	3	3	4	4	4	4	4	4	4	4	4	4	4	4	4	3	4
162	4	3	2	3	4	4	3	3	2	4	4	4	4	3	4	3	3	4	4	4	4	4	4	4	3	3	3	3	3	4	4	4	4	4	5	5	5	5	4	4	5	5	5	5	5	4	4	5	5
163	3	4	4	4	4	5	4	3	5	4	4	5	4	3	3	4	4	4	4	4	2	3	4	4	4	4	4	5	5	4	3	4	4	4	4	3	4	5	3	4	4	5	6	4	5	3	2	3	4
164	4	4	4	3	3	3	4	4	4	3	3	4	4	4	4	3	4	3	3	3	3	4	4	4	4	3	4	3	4	4	4	4	4	4	3	3	3	3	4	4	4	4	3	4	4	4	4	4	4
165	4	4	4	4	4	4	4	4	5	5	3	4	3	4	3	3	3	4	3	4	2	3	4	3	3	4	4	4	4	3	4	4	4	3	4	4	4	4	4	4	3	3	4	4	5	5	5	5	5
166	4	4	4	4	4	5	4	5	5	5	5	5	4	4	3	2	4	4	3	2	5	4	4	5	4	4	4	5	5	4	4	5	5	5	4	4	4	4	5	4	4	4	5	5	2	2	2	5	5
167	3	4	4	4	4	5	4	3	5	4	4	5	4	3	3	4	4	4	4	4	2	3	4	4	4	4	4	5	5	4	3	4	4	4	4	3	4	5	3	4	4	5	4	4	5	3	2	3	4
168	4	3	3	4	4	4	4	4	4	4	4	4	4	3	2	3	4	3	4	4	3	4	2	4	4	4	3	4	4	4	4	4	4	4	5	4	4	2	4	4	5	4	5	4	5	5	5	5	4
169	3	3	3	3	3	3	4	3	3	3	3	3	3	4	3	4	4	3	3	3	2	3	4	4	4	3	3	3	3	3	3	3	3	3	4	4	4	4	4	4	4	4	4	4	4	3	3	3	4
170	4	3	4	4	4	4	3	4	3	4	3	3	3	4	3	4	4	3	4	4	4	3	3	3	3	4	3	4	4	3	3	4	3	3	4	5	4	4	5	3	4	4	5	3	4	3	3	4	3
171	3	3	4	3	3	4	4	3	4	4	4	4	4	4	3	3	4	4	3	3	4	3	4	3	3	3	4	3	3	3	3	4	3	3	4	4	4	4	5	4	4	5	4	3	4	4	4	3	4
172	3	3	3	3	3	3	3	3	3	3	3	3	3	3	3	3	3	3	3	3	3	3	3	3	3	4	4	3	4	4	2	2	2	2	3	3	4	4	4	4	4	4	3	5	4	3	4	6	2
173	3	3	3	2	2	2	3	2	3	2	3	3	2	3	4	3	4	4	3	3	4	4	3	2	3	4	3	2	4	2	3	4	3	3	4	3	4	3	3	4	4	3	5	4	3	5	4	3	5
[truncated: 33 more columns]

## Sheet: PRE&POST
ID	Age	Gender	preCRT	preSE	prePSV	prePSV1	prePSV2	prePSV3	postCRT	postSE	postPSV	postPSV1	postPSV2	postPSV3
1	21	1	127	30	150	52	78	20	124	30	106	33	48	25
2	20	1	119	36	147	52	70	25	138	27	129	56	54	19
3	20	1	121	35	136	52	61	23	121	45	150	54	72	24
4	20	1	115	35	150	50	77	23	100	22	103	34	52	17
5	20	1	125	28	139	51	63	25	100	24	108	35	59	14
6	21	1	106	30	156	59	72	25	126	27	140	47	64	29
7	21	1	98	29	110	36	57	17	133	33	130	48	61	21
8	21	1	120	26	119	46	56	17	129	35	124	48	54	22
9	20	1	102	30	128	44	64	20	102	20	128	44	64	20
10	19	1	137	34	162	55	84	23	103	30	128	44	64	20
11	20	1	126	18	129	46	58	25	126	28	136	50	66	20
12	19	1	130	28	123	44	54	25	107	30	94	36	43	15
13	20	1	127	24	139	48	67	24	128	27	125	44	60	21
14	20	1	102	20	97	34	48	15	102	28	123	39	59	25
15	20	1	122	15	146	54	67	25	124	33	127	40	67	20
16	20	1	120	29	112	42	55	15	103	30	128	44	64	20
17	20	1	115	26	130	39	66	25	110	23	110	35	56	19
18	19	1	117	31	108	34	51	23	112	27	130	46	65	19
19	20	1	78	15	100	33	49	18	131	26	139	52	66	21
20	20	0	119	24	163	55	83	25	141	35	120	36	56	28
21	20	1	113	27	125	46	54	25	105	28	128	44	62	22
22	20	1	126	29	118	41	52	25	124	35	145	48	73	24
23	20	1	148	27	110	56	34	20	131	29	126	44	65	17
24	20	1	117	17	117	35	64	18	133	27	143	47	72	24
25	19	1	90	21	107	38	50	19	131	33	132	40	66	26
26	20	1	100	18	124	41	64	19	103	19	120	44	63	13
27	20	1	116	21	110	34	51	25	97	27	146	48	73	25
28	21	1	121	25	112	44	50	18	150	35	120	38	54	28
29	20	1	113	30	100	47	32	21	105	31	124	41	61	22
30	20	1	101	25	123	34	59	30	116	29	128	42	62	24
31	20	1	103	20	114	44	50	20	118	30	144	44	74	26
32	20	1	127	31	127	48	57	22	129	27	125	42	59	24
33	20	1	120	30	123	45	58	20	126	27	144	44	77	23
34	20	1	146	22	163	55	81	27	133	30	116	46	51	19
35	20	1	116	21	111	41	53	17	112	24	102	24	62	16
36	20	1	89	25	96	34	43	19	156	33	113	35	52	26
37	20	1	126	26	120	49	46	25	109	27	136	38	75	23
38	19	1	103	27	148	50	79	19	110	29	138	45	71	22
39	20	1	126	20	129	46	63	20	124	27	132	37	67	28
40	19	1	141	23	156	55	79	22	125	34	142	54	66	22
41	20	1	117	30	102	37	50	15	105	26	107	42	47	18
42	20	0	124	34	143	51	69	23	116	26	118	43	54	21
43	21	1	125	28	127	46	62	19	108	30	119	44	56	19
44	20	1	115	25	141	49	71	21	117	33	146	51	73	22
45	20	1	110	19	123	43	58	22	110	26	103	36	50	17
46	20	1	107	26	142	51	63	28	117	27	110	32	56	22
47	19	1	133	17	122	44	56	22	127	30	124	46	55	23
48	21	1	123	29	142	46	73	23	108	24	113	40	53	20
49	19	1	134	29	165	60	76	29	115	25	144	50	70	24
50	20	1	134	29	126	43	61	22	132	33	143	48	72	23
51	20	1	122	25	146	47	73	26	103	21	129	44	64	21
52	21	1	122	34	146	49	75	22	129	29	127	40	57	30
53	20	1	129	28	144	47	70	27	122	34	130	48	67	15
54	20	1	137	34	169	61	85	23	131	23	123	43	60	20
55	20	1	104	32	143	53	65	25	116	25	114	39	56	19
56	20	0	112	30	155	48	82	25	133	29	131	42	64	25
57	21	1	104	37	147	50	71	26	116	28	134	46	62	26
58	20	1	118	20	157	52	80	25	120	30	141	50	70	21
59	20	1	128	33	128	49	59	20	117	30	130	45	62	23
60	20	0	115	25	112	39	55	18	120	26	138	49	70	19
61	20	0	97	30	134	53	61	20	99	34	124	42	60	22
62	20	1	123	29	129	45	64	20	117	29	143	50	71	22
63	20	1	132	25	137	45	72	20	122	30	147	51	73	23
64	20	1	105	30	115	40	56	19	103	26	144	48	72	24
65	19	1	160	35	158	50	78	30	131	27	139	51	66	22
66	20	1	103	20	96	33	48	15	96	24	141	42	73	26
67	19	1	110	32	129	47	62	20	125	30	139	55	74	10
68	20	1	115	34	124	48	58	18	102	30	128	44	64	20
69	19	1	110	27	132	40	68	24	114	35	131	49	57	25
70	20	1	105	20	109	40	49	20	125	29	116	49	61	6
71	20	0	145	40	135	53	61	21	122	27	135	48	67	20
72	20	1	150	34	147	55	66	26	136	24	122	44	59	19
73	20	1	118	32	112	41	46	25	160	38	128	44	58	26
74	20	1	127	15	137	47	70	20	104	21	103	38	47	18
75	20	1	119	28	124	46	63	15	120	26	144	47	72	25
76	20	1	116	21	117	47	50	20	125	26	134	46	69	19
77	20	1	130	32	114	58	33	23	103	26	151	41	52	58
78	20	1	134	21	140	51	68	21	115	27	130	47	62	21
79	22	1	108	25	146	49	70	27	108	30	118	38	60	20
80	21	1	123	30	135	53	58	24	141	27	128	56	51	21
81	20	0	133	28	119	44	52	23	118	28	119	50	45	24
82	20	1	119	34	126	51	54	21	120	24	129	50	58	21
83	20	1	133	35	147	54	70	23	118	27	126	37	64	25
84	20	1	102	28	131	39	67	25	155	30	143	52	68	23
85	20	1	153	21	122	52	47	23	142	29	128	48	59	21
86	20	1	95	32	136	47	68	21	156	30	144	52	69	23
87	21	1	123	20	142	52	68	22	109	30	127	44	63	20
88	20	1	118	36	108	35	55	18	123	27	125	41	61	23
89	20	1	137	38	153	52	75	26	164	34	128	44	61	23
90	20	1	115	31	123	42	61	20	136	30	131	44	64	23
91	20	1	106	30	109	41	49	19	122	31	141	50	71	20
92	20	1	132	35	69	19	22	28	125	20	143	50	71	22
93	20	1	131	30	157	52	80	25	152	40	130	45	63	22
94	20	0	106	28	119	42	58	19	120	28	135	39	68	28
95	20	1	135	27	123	48	51	24	115	35	131	47	61	23
96	20	1	111	24	116	41	56	19	135	24	116	38	55	23
97	20	1	122	27	124	38	61	25	122	35	143	56	66	21
98	21	1	121	27	129	37	63	29	123	35	116	39	51	26
99	20	1	153	36	149	54	72	23	116	25	139	49	68	22
100	20	0	122	27	149	50	74	25	112	26	116	40	56	20
101	20	1	134	21	144	42	74	28	116	24	92	31	46	15
102	20	1	105	33	125	44	60	21	116	35	142	56	65	21
103	20	1	122	27	124	38	59	27	120	24	129	50	58	21
104	20	1	93	36	118	42	56	20	144	30	135	54	61	20
105	20	1	105	30	113	39	55	19	114	30	126	46	62	18
106	20	1	123	27	113	40	53	20	131	23	129	49	60	20
107	20	1	117	34	121	43	59	19	119	31	127	44	60	23
108	20	1	135	31	144	53	68	23	129	23	118	44	54	20
109	22	1	132	30	138	47	67	24	126	29	108	30	52	26
110	20	1	120	24	142	53	70	19	96	30	94	33	42	19
111	20	1	123	27	113	40	53	20	117	32	129	45	60	24
112	20	1	120	25	121	43	54	24	144	30	131	52	59	20
113	20	1	125	25	139	47	64	28	118	32	126	44	63	19
114	20	1	141	20	160	55	80	25	98	19	131	42	64	25
115	20	1	132	33	136	51	61	24	100	27	129	46	62	21
116	20	1	109	30	131	51	58	22	123	34	133	44	65	24
117	20	1	114	29	137	42	67	28	121	31	126	43	60	23
118	20	1	87	30	130	46	62	22	116	33	124	40	61	23
119	21	1	120	27	112	40	51	21	111	26	109	38	54	17
120	20	1	116	32	137	52	60	25	106	24	107	36	53	18
121	20	0	126	19	123	46	58	19	114	29	122	45	54	23
122	20	1	116	28	130	44	64	22	135	31	126	43	60	23
123	19	1	112	29	146	53	69	24	116	28	119	43	53	23
124	20	1	119	32	128	35	72	21	155	40	121	37	55	29
125	19	1	124	32	159	55	80	24	127	33	150	52	75	23
126	20	1	132	35	148	50	74	24	98	30	109	40	54	15
127	20	1	117	25	134	48	65	21	127	30	137	51	65	21
128	20	1	124	30	148	47	72	29	89	23	101	35	50	16
129	20	0	125	40	146	49	72	25	130	36	128	44	64	20
130	20	1	119	23	130	48	62	20	130	29	138	48	71	19
131	20	1	125	23	118	37	57	24	127	27	124	42	59	23
132	20	1	140	20	160	55	80	25	115	28	117	44	54	19
133	20	1	123	34	137	52	61	24	122	26	128	45	62	21
134	20	1	100	28	146	51	71	24	100	29	112	39	57	16
135	19	1	112	24	124	38	64	22	127	25	110	37	55	18
136	20	1	117	28	133	51	62	20	101	30	126	42	64	20
137	20	1	142	35	166	57	82	27	129	30	130	42	63	25
138	20	1	113	30	120	50	50	20	129	29	124	48	57	19
139	20	1	123	36	149	48	76	25	119	33	104	42	49	13
140	20	1	120	24	117	41	52	24	127	27	121	41	60	20
141	19	1	131	22	112	46	49	17	127	30	129	44	62	23
142	20	1	118	25	139	49	73	17	117	26	127	47	59	21
143	20	1	131	36	136	52	64	20	124	23	131	48	62	21
144	19	1	104	29	130	52	58	20	116	30	129	50	60	19
145	20	1	112	24	127	43	62	22	115	27	114	40	51	23
146	20	1	115	21	113	39	58	16	107	28	140	50	70	20
147	20	1	126	28	129	51	54	24	127	28	135	50	67	18
148	20	1	113	29	133	50	58	25	108	34	122	45	54	23
149	19	1	102	29	116	37	58	21	114	26	127	52	54	21
150	20	1	114	29	127	48	55	24	134	32	139	53	66	20
151	20	1	115	26	122	46	54	22	118	35	133	44	64	25
152	20	1	105	32	138	48	65	25	124	31	121	40	59	22
153	20	1	133	29	124	55	44	25	93	28	145	49	72	24
154	19	1	135	27	124	42	59	23	112	22	138	43	70	25
155	20	1	108	24	125	39	65	21	132	28	129	48	60	21
156	20	1	111	28	139	47	70	22	116	30	141	44	72	25
157	19	1	95	25	103	31	49	23	96	30	110	38	54	18
158	20	1	122	26	148	49	75	24	123	30	114	39	57	18
159	20	1	118	36	171	56	90	25	122	27	144	53	71	20
160	20	1	138	20	160	55	80	25	106	30	133	44	64	25
161	20	0	129	21	130	47	63	20	108	31	118	44	55	19
162	19	1	114	28	128	43	65	20	120	27	144	53	71	20
163	20	1	123	28	137	53	66	18	133	34	131	47	61	23
164	20	1	113	29	127	44	58	25	124	26	124	39	61	24
165	21	1	133	36	171	56	90	25	125	27	139	43	74	22
166	19	1	152	32	130	60	46	24	143	29	125	45	60	20
167	20	1	100	34	131	52	57	22	133	34	129	45	61	23
168	19	1	125	31	150	46	80	24	125	26	139	46	70	23
169	20	1	136	29	130	46	64	20	108	30	116	44	55	17
170	21	1	113	29	131	43	66	22	119	26	132	45	63	24
171	20	1	117	35	140	46	70	24	117	29	121	45	56	20
172	20	1	129	33	142	51	70	21	102	23	114	42	53	19
173	20	1	125	26	134	47	67	20	101	20	127	40	65	22

## Sheet: CODING
	CODE	Meaning
	B1-B34	34 Items of CTSQ
	1	Never
	2	Rarely
	3	Sometimes
	4	Usually
	5	Always
	C1-C32	32 items of PSI
	1	Strongly disagree
	2	Moderately disagree
	3	Slighly disagree
	4	Slighly agree
	5	Moderately agree
	6	Strongly agree
	D1-D10	10 items of GSES
	1	Completely incorrect
	2	Almost incorrect
	3	Somewhat correct
	4	Completely correct
	preCRT	Pre_Critical thinking skill
	preSE	Pre_Self-efficacy
	prePSV	Pre_Problem solving skill
	prePSV1	Pre_Approach-Avoidance
	prePSV2	Pre_Personal control
	prePSV3	Pre_Problem-solving confidence
	postCRT	Post_Critical thinking skill
	postSE	Post_Self-efficacy
	postPSV	Post_Problem solving skill
	postPSV1	Post_Approach-Avoidance
	postPSV2	Post_Personal control
	postPSV3	Post_Problem-solving confidence
